# Supplementary material for: The Estrogen–Autophagy Axis: Insights into Cytoprotection and Therapeutic Potential in Cancer and Infection
Source: Int J Mol Sci. 2024 Nov 22;25(23):12576. doi: 10.3390/ijms252312576 (PMC11641569; doi:10.3390/ijms252312576)
Supplement: Supplementary file 1 [file ijms-25-12576-s001.zip]

Archive with 1 entries (1 files):
- ijms-3302700-supplementary.pdf
